# Supplementary material for: A Case Study of the Impediments to the Commercialization of Research at the University of Kentucky
Source: F1000Res. 2015 Aug 4;4:133. Originally published 2015 May 28. [Version 2] doi: 10.12688/f1000research.6487.2 (PMC4566417; doi:10.12688/f1000research.6487.2)
Supplement: Supplementary file 1 [file f1000research-4-7398-s0000.tgz]

Archive with 1 entries (1 files):
- 6bd36f72-3414-4473-8d98-ba6c0bb03471.pdf
